# Supplementary material for: Posttraumatic Growth Among Suicide-Loss Survivors: Protocol for an Updated Systematic Review and Meta-Analysis
Source: JMIR Res Protoc. 2025 Feb 14;14:e64615. doi: 10.2196/64615 (PMC11888060; doi:10.2196/64615)
Supplement: Multimedia Appendix 2 [file resprot_v14i1e64615_app2.xlsx]

## Sheet: Data Extraction Form
											Demographic Factors		Demographic Factors			Demographic Factors			Loss–related factors						Loss–related factors			Intrapersonal factors		Intrapersonal factors		Intrapersonal factors		Intrapersonal factors		Intrapersonal factors		Intrapersonal factors		Intrapersonal factors		Intrapersonal factors		Intrapersonal factors		Intrapersonal factors		Intrapersonal factors
	Updated Study References	Author Contact	Study Details	Study Aim	Study Design	Inclusion/Exclusion	Notes on Study Design	Outcome Measures Used	Overall Correlations to PTG		Participant Demographics (1/2)	Participant Demographics (2/2)	Relationship to the deceased (who they lost)	Age	Gender	Education	Marital Status	Religiosity	Age at Time of Loss	Time since loss (Analysis)	Time Since Loss (Descriptive)	Time Since Loss	Cause of Death (Descriptive)	Cause of Death	Relationship to decedent	Closeness to decedent	Complicated Grief	Meaning–making	New possibilites	Personal strength	Spiritual change	Appreciation for life	Footing in the world	Comprehensibility	Coping Strategies	Self–Forgiveness	Openness	Extraversion	Neuroticism	Agreeableness	Conscientiousness	Optimism	Positive Affect	Negative Affect	Brooding	Reflection	Prolonged Grief Disorder	Resilience	PTG (LONGITUDINAL)
	Title A Loss by Suicide: The Relationship Between Meaning–Making, Post–Traumatic Growth, and Complicated Grief Full Reference Delgado, H., Goergen, J., Tyler, J., & Windham, H. (2023). A Loss by Suicide: The Relationship Between Meaning–Making, Post–Traumatic Growth, and Complicated Grief. OMEGA – Journal of Death and Dying, 0(0). https://doi.org/10.1177/00302228231193184	Name Heather Delgado Institution Auburn University Email hnm0030@auburn.edu	Sponsorship Source No financial support Country USA Setting Undergraduate students at a large university in the Southeastern United States Conflict of Interest None	To begin to bridge the gap in the literature by examining the mediating role meaning–making plays in the relationship between complicated grief symptoms and post–traumatic growth	Cross–sectional online questionnaire	Inclusion (a) 19 years of age or older (b) Experienced the loss of a loved one to suicide Exclusion (a) Individuals who had not experienced a suicide loss were excluded from this study	Seems odd that Acquaintance and Other were in the "loved ones" category	Inventory of Complicated Grief (ICG; Prigerson et al., 1995) Cronbach’s α = .89 [M = 39.03; SD = 10.69] The Integration of Stressful Life Experiences Scale (ISLES; Holland et al., 2010) Cronbach’s α = .91 [M = 59.60; SD = 10.43] The Post–Traumatic Growth Inventory (PTGI; Tedeschi and Calhoun, 1996) Cronbach’s α = .95 [M = 73.68; SD = 24.13]	Complicated Grief = .33** Meaning–making = .30* Relating to others = .92** New possibilities = .88** Personal strength = .91** Spiritual change = .73** Appreciation for life = .79** Footing in the world = .31* Comprehensibility = .21		Sample Size: N = 81 Age: M (SD) = N/A Range = 18–24 yo Gender (N / %): F = 52 / 64.2% M = 25 / 30.9% O = N/A Race: Caucasian = 65 / 80.2% African American = 3 / 3.7% Asian / Pacific Islander = 5 / 6.2% Hispanic / Latino(a) = 1 / 1.2% Native American = 1 / 1.2%	Education level (N / %): Current undergraduate students (81 / 100%) Marital Status (N / %): N/A Religiosity (N / %): N/A Annual Income (N / %):	Kinship (N / %): Family member = 13 / 16% Friend = 36 / 44.4% Partner = 1 / 1.2% Neighbor = 6 / 7.4% Coworker/Peer = 6 / 7.4% Acquaintance = 8 / 9.9% Other = 1 / 1.2%	N/A	N/A	N/A	N/A		Deceased person: Range = yo M = yo SD = yo Bereaved person: Range = yo M = yo SD = yo	A post hoc analysis was used to control for "time since loss." The results indicated that time since loss had no significant impact on the regression model and did not pose as a confounding variable for this study.	Range = 1 month to 18 years M = N/A SD = N/A	N/A	N/A	N/A	N/A	N/A	0.33	0.3	0.88	0.91	0.73	0.79	0.31	0.21	N/A	N/A	N/A	N/A	N/A	N/A	N/A	N/A	N/A	N/A	N/A	N/A	N/A	N/A	N/A
	Never responded to my data enquiry email Title Coping Strategies and Considering the Possibility of Death in Those Bereaved by Sudden and Violent Deaths: Grief Severity, Depression, and Posttraumatic Growth Full Reference Fisher, J. E., Zhou, J., Zuleta, R. F., Fullerton, C. S., Ursano, R. J., & Cozza, S. J. (2020). Coping Strategies and Considering the Possibility of Death in Those Bereaved by S…	Name Joscelyn E. Fisher Institution Henry M. Jackson Foundation for the Advancement of Military Medicine // Center for the Study of Traumatic Stress, Department of Psychiatry, Uniformed Services University of the Health Sciences Email joscelyn.fisher.ctr@usuhs.edu stephen.cozza@usuhs.edu (for data set)	Sponsorship Source Funded by the Department of Defense—Congressionally Directed Medical Research Programs (W81XWH–11–2–0119) and the American Foundation for Suicide Prevention (Grant Number SRG–1–043–17) Country USA Setting Surviving parents, spouses/partners, siblings, and adult children of U.S. military service members who died by combat, accident, or suicide Conflict of Interest None	To examine the effects of coping strategies and considering the possibility of death on grief severity, depression, and posttraumatic growth in survivors bereaved by suicide, accident, and combat.	Cross–sectional online questionnaire	Inclusion Surviving parents, spouses/partners, siblings, and adult children of U.S. military service members who died by combat, accident, or suicide Exclusion N/A	Compared different griefs following multiple causes of death	Brief COPE (Carver, 1997 – examines types of coping strategies) [Supportive: M = 4.84; SD = 1.69 Avoidant: M = 3.44; SD = 1.32 Active: M = 4.97; SD = 1.54] Inventory of Complicated Grief (ICG; Prigerson et al., 1995) [M = 25.42; SD = 14.98] Patient Health Questionnaire (PHQ–9; Kroenke et al., 2001) [M = 8.31; SD = 6.79] Posttraumatic Growth Inventory—Short Form (PTGI–SF; Cann et al., 2010) [M = 2…	PTGI total score predicted by: Coping strategies (Estimate / SE (p–value)): Supportive = .89 / .20** Avoidant = –1.41 / .23** Active = 2.99 / .21** Cause of Death (Estimate / SE (p–value)): Combat related = Ref Accident = –1.85 / .71** Suicide = –1.94 / .79**		Sample Size: N = 1709 Age: M (SD) = 46.98 (13.26) Range = N/A Gender (N / %): F = 1349 / 79.03% M = 358 / 20.97% O = N/A Race: N/A	Education level (N / %): N/A Marital Status (N / %): N/A Religiosity (N / %): N/A Annual Income (N / %):	Kinship (N / %): Parent = 965 / 56.57% Spouse = 351 / 20.57% Sibling = 345 / 20.22% Adult child = 45 / 2.64% ****Listed as **** "Relationship to the deceased -Parent -Spouse -Sibling -Adult child"	N/A	N/A	N/A	N/A		Deceased person: Range = yo M = yo SD = yo Bereaved person: Range = yo M = yo SD = yo	To examine the effects and interactions of coping strategies, cause of death (suicide, accidents, and combat), and possibility of death (never thought about possibility of death vs. thought about the possibility) on grief severity, depression, and posttraumatic growth, multivariate linear regression analyses were performed. Linear splines were applied to examine the relationship between time sinc…	Range = 6 months–12 years M = 4.89 years SD = 2.87 years	N/A	Combat related = 997 / 58.34% Accident = 384 / 22.47% Suicide = 328 / 19.19%	Cause of Death (Estimate / SE (p–value)): Combat related = Ref Accident = –1.85 / .71** Suicide = –1.94 / .79**	N/A	N/A	N/A	N/A	N/A	N/A	N/A	N/A	N/A	N/A	Coping strategies (Estimate / SE (p–value)): Supportive = .89 / .20** Avoidant = –1.41 / .23** Active = 2.99 / .21**	N/A	N/A	N/A	N/A	N/A	N/A	N/A	N/A	N/A	N/A	N/A	N/A	N/A	N/A
	Title Forgive but not forget: From self–forgiveness to posttraumatic growth among suicide–loss survivors Full Reference Gilo, T., Feigelman, W., & Levi–Belz, Y. (2020). Forgive but not forget: From self–forgiveness to posttraumatic growth among suicide–loss survivors. Death Studies. https://doi.org/10.1080/07481187.2020.1864064	Name Yossi Levi–Belz Institution Ruppin Academic Center Email yossil@ruppin.ac.il	Sponsorship Source Supported by the “Path to life” association under Grant [No. 125] in memory of Ran Hesel Country Israel Setting People who had lost a loved one to suicide Conflict of Interest None	To examine an integrative psychological model of PTG among suicide–loss survivors, testing the following hypotheses: SF, self–disclosure, social support, and adaptive coping strategies will be positively correlated with PTG; and SF will contribute to PTG levels, both directly and indirectly, through mediating interpersonal (i.e., self–disclosure and perceived social support) and cognitive (i.e., …	Cross–sectional online questionnaire	Inclusion People who have been bereaved by a loved one's suicide Exclusion Individuals who reported no distress followin the loss and no closeness to the individual who died by suicide	N/A	Heartland Forgiveness Scale (HFS; Thompson et al., 2005) Cronbach’s α = .70 [M = 27.65 ; SD = 6.90] Distress Disclosure Index (DDI; Kahn & Hessling, 2001) Cronbach’s α = .89 [M = 3.43 ; SD = 0.89] Multidimensional Scale of Perceived Social Support (MSPSS; Zimet et al., 1988) Cronbach’s α = .93 [M = 5.13 ; SD = 1.26 ] Cognitive Emotion Regulation Questionnaire–short (Garnefski & Kraaij, 2006) Cron…	Self–Forgiveness = .45*** Self–Disclosure = .24** Social Support = .43*** Adaptive Coping Strategies = .53***		Sample Size: N = 125 Age: M (SD) = 40.22 (13.80) Range = N/A Gender (N / %): F = 108 / 86% M = N/A O = N/A Race: N/A	Education level (N / %): College degree = 78 / 62.9% Secondary education = 16 / 12.9% High school education = 29 / 23.4% Elementary education = 1 / 0.8% Marital status (N / %): Married = 59 / 47.6% Single = 39 / 31.5% Widow(er) = 13 / 10.5% Separate/Divorced = 13 / 10.5% Religiosity (N / %): Secular Jews = 88 / 71% Traditional Jews = 20 / 16.1% Orthodox Jews = 10 / 8.1% Annual Income (N / %):	Kinship (N / %): Sibling = 36 / 29% Children = 26 / 21% Spouse = 18 / 14.5% Parent = 15 / 12.1% Friend = 14 / 11.3% Other family members = 8 / 6.5% Grandchild = 1 / 0.8% Colleagues and "other" kin = 6 / 4.8%	N/A	N/A	N/A	N/A		Deceased person: Range = 14 to 75 yo M = 36.79 SD = 15.9 Bereaved person: Range = 13 to 69 yo M = 31.81 SD = 14.32	Time since loss contributed directly to PTG. (Direct effect on PTG = .11)	Range = 1–34 years M = 11.36 years SD = 7.72 years	N/A	N/A	N/A	N/A	N/A	N/A	N/A	N/A	N/A	N/A	N/A	N/A	N/A	Adaptive Coping Strategies 0.53***	0.45*** (Standardized direct effects = .26) (Standardized indirect effects= .18)	N/A	N/A	N/A	N/A	N/A	N/A	N/A	N/A	N/A	N/A	N/A	N/A	N/A
	Title Growing together: Interpersonal predictors of posttraumatic growth trajectory among suicide–loss survivors Full Reference Levi–Belz, Y. (2022). Growing together: Interpersonal predictors of posttraumatic growth trajectory among suicide–loss survivors. Anxiety, Stress & Coping: An International Journal, 35(3), 284–297. https://doi.org/10.1080/10615806.2021.1958791	Name Yossi Levi–Belz Institution Ruppin Academic Center Email yossil@ruppin.ac.il	Sponsorship Source Supported by the American Foundation for Suicide Prevention (AFSP), under Grant [PRG–2–083–14]. Country Israel Setting People who had lost a family member or another close friend due to suicide Conflict of Interest None	To examine the extent to which critical interpersonal characteristics (i.e., thwarted belongingness, perceived burdensomeness, and self–disclosure) will affect PTG among survivors over time	Online longitudinal questionnaire T1 = baseline T2 = 18 months T3 = 42 months	Inclusion Suicide survivors who had lost a family member or another close friend due to suicide Exclusion (a) Being under the age of 15 at the time of the suicide (b) Being unable to read and write in Hebrew	Suffered attrition of 37 participants between T1 and T3 "To our knowledge, this study is the first to examine PTG among suicide–loss survivors in a broad longitudinal design."	Interpersonal Needs Questionnaire (INQ; Joiner et al., 2009a – examines thwarted belongingness and perceived burdensomeness) T1 Thwarted belongingness Cronbach’s α = .85 T2 Perceived burdensomeness Cronbach’s α = .96 [T1 Thwarted belongingness M = 2.54; SD = 1.31] [T1 Perceived burdensomeness M = 1.46; SD = 1.07] Distress Disclosure Index (DDI; Kahn & Hessling, 2001) Cronbach’s α = .90 [M = 3.48;…	PTG (T1) Gender = .15 Age = –.03 Time since suicide = –.04 TB (T1) = –.17* PB (T1) = –.37*** Self–disclosure (T1) = .55*** PTG (T2) Gender = .10 Age = –.06 Time since suicide = .15 TB (T1) = –.29*** PB (T1) = –.46*** Self–disclosure (T1) = .50*** PTG (T1) = .61*** PTG (T3) Gender = .08 Age = –.00 Time since suicide = .10 TB (T1) = –.17* PB (T1) = –.21** Self–disclosure (T1) = .30*** PTG (T1) = .3…		Sample Size: N at T1 = 189 N at T2 = 156 (82.5%) N at T3 = 152 (80.4%) Age: M (SD) = 43.9 (14.7) Range = 21–73 yo Gender (N / %): F = 155 / 82% M = 1 / 0.6% O = N/A Race: N/A	Education level (N / %): > 12 years of schooling = 151 / 99.3% Marital Status (N / %): Married = 72 / 47% Single = 61 / 40% Divorced = 9 / 6% Widowed = 10 / 7% Religiosity (N / %): Jewish = 100% Secular (Jewish) = 115 / 75% Religiously observant (Jewish) = 28 / 18% Annual Income: Very low SES = 36 / 23% Low SES = 39 / 25.6% Medium and High SES = 36 / 23.6%	Kinship (N / %): Parents to the deceased = 29 / 18.6% Children = 26/ 16.7% Siblings = 43 / 27.6% Spouses = 16 / 10.3 % Other family relatives = 13 / 8.4% Best friends = 29 / 18.6%	Age to PTG (T1) = –.03 Age to PTG (T2) = –.06 Age to PTG (T3) = –.00	Gender to PTG (T1) = .15 Gender to PTG (T2) = .10 Gender to PTG (T3) = .08	N/A	N/A		Deceased person: Range = yo M = yo SD = yo Bereaved person: Range = 16–62 yo M = 31.1 yo SD = 15.3 yo	Participants’ age, gender, and elapsed time since the suicide were not significantly correlated with PTG levels or with other study variables.	Range = 6 to 200 months M = 80 SD = N/A 27 (17.7%) participants had lost their significant other within 24 months prior to T1, 38 (25%) within 24–48 months, 44 (29%) within 48–72 months, and the remainder (43, 28.2%) six years or more prior to T1	TSL to PTG (T1) = –.04 TSL to PTG (T2) = .15 TSL to PTG (T3) = .10	N/A	N/A	N/A	N/A	N/A	N/A	N/A	N/A	N/A	N/A	N/A	N/A	N/A	N/A	N/A	N/A	N/A	N/A	N/A	N/A	N/A	N/A	N/A	N/A	N/A	N/A	PTG (T2) to PTG (T1) = .61*** PTG (T3) to PTG (T1) = .35*** PTG (T3) to PTG (T2) = .43***
	Never responded to my data enquiry email Title Growth and Hope after loss: How TAPS facilitates posttraumatic growth in those grieving military deaths Full Reference Moore, M., Palmer, J. K., Cerel, J., & Ruocco, K. (2022). Growth and Hope after loss: How TAPS facilitates posttraumatic growth in those grieving military deaths. Frontiers in Psychology, 13, 996041. https://doi.org/https://doi.org/1…	Name Melinda Moore Institution Eastern Kentucky University Email melinda.moore@eku.edu	Sponsorship Source Supported by funds from the Tragedy Assistance Program for Survivors (TAPS) Country United States Setting Recipients of TAPS services (both suicide- and non-suicide-bereaved individuals Conflict of Interest None	To examine the results of participating/being involved in TAPS on PTG	Cross–sectional online questionnaire	Inclusion People who were active recipients of TAPS services (both suicide-bereaved and non-suicide-bereaved Exclusion N/A	Compared different griefs following multiple causes of death	Posttraumatic Growth Inventory (PTGI; Tedeschi and Calhoun, 1996) Resilience Scale (RS-14; Wagnild, 2009) Participation in TAPS Developed by author to gather individuals' levels of participation Posttraumatic Stress Disorder Checklist (PCL; Weathers et al., 1993) Suicide Exposure Experience Screener (SEES; Maple et al., 2022) Suicide Behaviors Questionnaire Revised (SBQ-R; Osman et al., 2001) Pat…	Relating to others = .87* New possibilities = .85*** Personal strength = .84*** Appreciation for life = .82*** Spiritual change = .63*** Resilience = .36*** Activity in TAPS = .29 *** Time since loss = .09* Posttraumatic stress = –.18*** Age = –.02 Relationship to decedent = .03 ****Check pooled effect size****		Sample Size: N = 691 Age: M (SD) = 52y 9m (11.8) Range = 20–86 yo Gender (N / %): F = 481 / 85% M = 83 / 15% O = 1 / 0.1% No answer = 126 / 18% Race: Caucasian = 467 / 66.1% African American = 36 / 5.2% Asian = 5 / 0.7%% Hispanic / Latino(a) = 29 / 4.2% Native American = 15 / 2.2% Multi-race = 4 / 0.5%	Education level (N / %): N/A Marital Status (N / %): N/A Religiosity (N / %): N/A Annual Income (N / %): N/A	Question asked about closeness rather than kinship (N / %): "Very close" = 601 / 87% "Close" or "Very close" = 649 / 94%	–.02	N/A	N/A	N/A		Deceased person: Range = N/A M = N/A SD = N/A Bereaved person: Range = N/A M = N/A SD = N/A	Years since the death and closeness to the decedent positively predicted personal strength and years since the death positively predicted appreciation for life, while suicidality, and age negatively predicted appreciation for life.	Range = <1–49 years M = 7 years SD = N/A 95% of the deaths had occurred within the previous 15 years	.09*	Suicide = 182 / 41% Combat = 94 / 21% "Other" causes = 81 / 18% Accidence = 66 / 15% Natural causes = 17 / 4%	N/A	N/A	0.03	N/A	N/A	0.85***	0.84***	0.63***	0.82***	N/A	N/A	N/A	N/A	N/A	N/A	N/A	N/A	N/A	N/A	N/A	N/A	N/A	N/A	N/A	.36***	N/A
	Title Longitudinal intercorrelations between complicated grief and posttraumatic growth among suicide survivors Full Reference Levi–Belz, Y. (2020). Longitudinal intercorrelations between complicated grief and posttraumatic growth among suicide survivors. Archives of Suicide Research. https://doi.org/10.1080/13811118.2020.1820412	Name Yossi Levi-Belz Institution Ruppin Academic Center Email yossil@ruppin.ac.il	Sponsorship Source Supported by the American Foundation for Suicide Prevention (AFSP), under Grant [PRG-2-083-14] Country Israel Setting Suicide loss survivors Conflict of Interest None	Two fold To examine the role of CG in PTG among suicide survivors and to understand the specific relationship between levels of CG and PTG over time To clarify the function of PTG after suicide loss and, specifically, to examine if PTG is the product of an adaptive cognitive coping process in response to the distress that is experienced after a suicide loss	Online longitudinal questionnaire T1 = baseline T2 = 18 months	Inclusion (a) Suicide survivors who had lost a family member or another close friend due to suicide (b) Proficiency in either Hebrew or English Exclusion (a) Being under the age of 15 at the time of the suicide (b) Being unable to read and write in Hebrew	Suffered attrition of 33 participants between T1 and T3	Posttraumatic Growth Inventory (PTGI; Tedeschi & Calhoun, 1996) T1 Cronbach’s α = .96 T2 Cronbach’s α = .93 [T1 M = 3.68; SD = 1.21] [T2 M = 3.81; SD = .67] Inventory of Complicated Grief-Revised (ICG-R; Prigerson & Jacobs, 2001) T1 Cronbach’s α = .95 T2 Cronbach’s α = .93 [T1 M = 37.43; SD = 11.66] [T2 M = 35.66; SD = 7.42] Patient Health Questionnaire Depression Scale (PHQ-9; Kroenke & Spitzer,…	PTG (T1) TSL (years) = –.26 Age at loss = –.00 CG (T1) = –.21** PTG (T2) = .59** CG (T2) = –.18* PHQ-9 = –.15* PTG (T2) TSL (years) = .13 Age at loss = –.13 PTG (T1) = .59** CG (T1) = –.32** CG (T2) = –.33** PHQ-9 = –.41**		Sample Size: N at T1 = 189 N at T2 = 156 Age: M (SD) = 40.8 (14.58) Range = 18-70 yo Gender (N / %): F = 132 / 84.6% M = 24 / 15.4% O = 0 / 0% Race: N/A	Education level (N / %): > 12 years of schooling = 155 / 99.3% Marital Status (N / %): Married = 72 / 46% Single = 61 / 39% Religiosity (N / %): Jewish = 100% Secular (Jewish) = 115 / 73% Religiously observant (Jewish) = 30 / 19% Ultra-orthodox (Jewish) = 13 / 8% Annual Income: Very low SES = 36 / 23% Low SES = 39 / 25% Medium and High SES = 38 / 24%	Kinship (N / %): Parent = 29 / 18.6% Children = 26 / 16.7% Sibling = 43 / 27.6% Spouse = 16 / 10.3% Other family relative = 13 / 8.4% Best friend = 29 / 18.6% ****Listed as **** "kinship to the deceased"	Age to PTG (T1) = –.00 Age to PTG (T2) = –.13 (Age to PTG (T2) listed as "–13")	N/A	N/A	N/A		Deceased person: Range = N/A M = N/A SD = N/A Bereaved person: Range = 16–62 yo M = 31.1 yo SD = 15.3 yo	Time since loss was found to be negatively associated with CG at both measurements	Range = 6–200 months M = 80 months SD = N/A	TSL to PTG (T1) = –.26 TSL to PTG (T2) = .13	N/A	N/A	N/A	N/A	PTG (T1) CG (T1) = –.21** CG (T2) = –.18* PTG (T2) CG (T1) = –.32** CG (T2) = –.33** (Listed as "CG at T2 to PTG at T1 = -18* CG at T2 to PTG at T2 = -33*")	N/A	N/A	N/A	N/A	N/A	N/A	N/A	N/A	N/A	N/A	N/A	N/A	N/A	N/A	N/A	N/A	N/A	N/A	N/A	N/A	N/A	PTG (T1) to PTG (T2) = .59**
	Title Perceived social support and mental health after suicide loss Full Reference Oexle, N., & Sheehan, L. (2020). Perceived social support and mental health after suicide loss. Crisis: The Journal of Crisis Intervention and Suicide Prevention, 41(1), 65–69. https://doi.org/10.1027/0227–5910/a000594	Name Nathalie Oexle Institution University of Ulm and BKH Günzburg Email nathalie.oexle@uni-ulm.de	Sponsorship Source N/A Country USA Setting Suicide loss survivors Conflict of Interest None	To examine the associations between perceived social support, grief difficulties, depressive symptoms, suicidality, and personal growth among 195 suicide loss survivors	Cross–sectional online questionnaire	Inclusion (a) At least 18 years old (b) Have lost an immediate family member to suicide, including spouse, live-in partner, parent, child, or sibling Exclusion N/A	Persons who reported multiple suicide losses were told to think about their most recent loss when filling in questionnaires. Analysis involved linear regression models After a first phase of data collection, these efforts were repeated specifically calling for males and non-Caucasian persons to participate	Perceived Social Support Questionnaire (Kliem et al., 2015) Cronbach’s α = .90 [M = 3.68; SD = 1.03] Brief Grief Questionnaire (BGQ; Ito et al., 2012) Cronbach’s α = .84 [M = 5.14; SD = 2.82] Center for Epidemiologic Studies Depression Scale – revised version (Björgvinsson, Kertz, Bigda-Peyton, McCoy, & Aderka, 2013) Cronbach’s α = .93 [M = 12.48; SD = 8.42] Suicidal Ideation Attributes Scale (va…	Linear regression model relationships: Age B = -.11 β = -.13* 95% CI = [-.21, -.00] r = –.08 Gender B = -4.12 β = -.11 95% CI = [ -9.00, .77] r = –.11 Time since loss B = .03 β = .24*** 95% CI = [.01, .04] r = .21** Relationship B = .18 β = .01 95% CI = [-1.39,1.74] r = .04 Pre-loss mental illness B = .96 β = .4 95% CI = [ -1.88, 3.79] r = –.03 Perceived social support B = 4.39 β = .44* 95% CI = …		Sample Size: N = 195 Age: M (SD) = Range = 18–77 yo Gender (N / %): F = / 92% M = N/A O = N/A Race: Caucasian = / 96%	Education level (N / %): N/A Marital Status (N / %): N/A Religiosity (N / %): N/A Annual Income (N / %): N/A	Kinship (N / %): Children = "about half"	B = -.11 β = -.13* 95% CI = [-.21, -.00] r = –.076	B = -4.12 β = -.11 95% CI = [ -9.00, .77] r = –.112	N/A	N/A		Deceased person: Range = N/A M = N/A SD = N/A Bereaved person: Range = N/A M = N/A SD = N/A	These findings suggest that social support can indeed improve coping after suicide loss; however, sample sizes were small and analyses did not control for potential confounding factors such as time since loss.	Range = 0 months – 420 months M = 107 months SD = 88.8 months	B = .03 β = .24*** 95% CI = [.01, .04] r = .208	N/A	N/A	B = .18 β = .01 95% CI = [-1.39,1.74] r = .035	B = -.35 β = -.05 95% CI = [-1.24, .53] r = –.041	N/A	N/A	N/A	N/A	N/A	N/A	N/A	N/A	N/A	N/A	N/A	N/A	N/A	N/A	N/A	N/A	N/A	N/A	N/A	N/A	N/A	N/A	N/A
	Never responded to my data enquiry email Title Responding to a Tragedy: Evaluation of a Postvention Protocol Among Adult Psychiatry Residents Full Reference Agrawal, A., Gitlin, M., Melancon, S. N. T., Booth, B. I., Ghandhi, J., & DeBonis, K. (2021). Responding to a Tragedy: Evaluation of a Postvention Protocol Among Adult Psychiatry Residents. Academic Psychiatry, 45(3), 262–271. https://doi.org…	Name Alpna Agrawal Institution Los Angeles Medical Center Email aagrawal@mednet.ucla.edu	Sponsorship Source N/A Country USA Setting Adult psychiatry residents who lost a patient to suicide Conflict of Interest None	To evaluatee a training program’s postvention protocol from June 2018 to April 2020	Cross–sectional online questionnaire	Inclusion Adult psychiatry residency students	Survery was administered at two separate time points but this study only examined the data from the second time point	Postvention protocol helpfulness (Developed by authors to measure postvention protocol helpfulness) Work empowerment scale (Spreitzer, 1996) Cronbach’s α = 0.88 Maslach Burnout Inventory for medical personnel (Maslach et al., 1996) Cronbach’s α for emotional exhaustion scale = 0.93 Cronbach’s α for depersonalization scale = 0.80 Cronbach’s α for personal accomplishment scale = 0.93 SF-12v1 (Fariv…	No overall correlations given, only mean scores of PTG Self-determination (work empowerment sub-scale) = .79*		Sample Size: N = 57 (participated in survey) N = 48 (completed survey N =10 / 20.8% (reported patient suicide) Age: N/A Gender (N / %): N/A Race: N/A	Education level (N / %): Psychiatry residency students = 48 / 100% Marital Status (N / %): N/A Religiosity (N / %): N/A Annual Income (N / %): N/A	Relationship (N / %): Patient = 48 / 100%	N/A	N/A	N/A	N/A		Deceased person: Range = N/A M = N/A SD = N/A Bereaved person: Range = N/A M = N/A SD = N/A	Though the descriptive trend suggests posttraumatic growth increased over time, these scores were not significantly different (p > 0.05).	Range = N/A M = N/A SD = N/A	0-3 months ago = 1 / 10% 3-6 months ago = 2 / 20% 6-12 months ago = 4 / 40% 1-2 years ago 3 / 30%	N/A	N/A	N/A	N/A	N/A	N/A					N/A	N/A	N/A	N/A	N/A	N/A	N/A	N/A	N/A	N/A	N/A	N/A	N/A	N/A	N/A	N/A	N/A
	Title The longitudinal contribution of attachment models and interpersonal factors to posttraumatic growth among suicide‐loss survivors. Full Reference Levi‐Belz, Y., & Rotem, N. (2022). The longitudinal contribution of attachment models and interpersonal factors to posttraumatic growth among suicide‐loss survivors. Journal of Clinical Psychology, 78(2), 184–200. https://doi.org/10.1002/jclp.23204	Name Yossi Levi‐Belz Institution Ruppin Academic Center Email yossil@ruppin.ac.il	Sponsorship Source American Foundation for Suicide Prevention, Grant/Award Number: PRG‐2‐083‐14 Country Israel Setting Suicide loss survivors Conflict of Interest N/A	To broaden our understanding of PTG by examining the attachment models' longitudinal trajectory on PTG among SLSs	4 year longitudinal questionnaire	Inclusion Suicide survivors who had lost a family member or another close friend due to suicide Exclusion (a) Being under the age of 15 at the time of the suicide (b) Being unable to read and write in Hebrew	Suffered attrition of 37 participants between T1 and T3	Relationships Questionnaire (RQ; Bartholomew & Horowitz, 1991) Distress Disclosure Index (DDI; Kahn & Hessling, 2001) Cronbach’s α = .90 Multidimensional Scale of Perceived Social Support (MSPSS; Zimet, Dahlem, Zimet, & Farley, 1988) Cronbach’s α = .95 Posttraumatic Growth Inventory (PTGI; Tedeschi & Calhoun, 1996) T1 Cronbach’s α = .96 T2 Cronbach’s α = .93 T3 Cronbach’s α = .95	PTG (T1) Self-model (T1) = .17* Other-model (T1) = .37** Self-disclosure (T1) = .55** Perceived social support (T1) = .45** PTG (T2) = .61** PTG (T3) = .35** PTG (T2) Self-model (T1) = .17* Other-model (T1) = .22* Self-disclosure (T1) = .50** Perceived social support (T1) = .50** PTG (T1) = .61** PTG (T3) = .43** PTG (T3) Self-model (T1) = .09 Other-model (T1) = .09 Self-disclosure (T1) = .30** P…		Sample Size: N at T1 = 189 N at T2 = 156 (82.5%) N at T3 = 152 (80.4%) Age: M (SD) = 43.9 (14.7) Range = 18-70 yo Gender (N / %): F = 130 / 77.6% M = 22 / 22.4% O = 0 / 0% Race: N/A	Years of Education: M = 14.06; SD = 2.44 Marital Status (N / %): Married = 72 / 47% Single = 61 / 40% Divorced = 9 / 6% Widowed = 10 / 7% Religiosity (N / %): Jewish = 100% Secular (Jewish) = 115 / 75% Religiously observant (Jewish) = 28 / 18% Annual Income: Very low SES = 36 / 23% Low SES = 39 / 25.6% Average SES = 36 / 23.6% High SES = 41 / 26.9%	Kinship (N / %): Parents to the deceased = 29 / 18.6% Children = 26/ 16.7% Siblings = 43 / 27.6% Spouses = 16 / 10.3 % Other family relatives =13 / 8.4% Best friends = 29 / 18.6% ****Listed as **** "parents to the deceased, children, siblings, spouses, other relatives, and best friends."	N/A	N/A	N/A	N/A		Deceased person: Range = N/A M = N/A SD = N/A Bereaved person: Range = N/A M = 31.1 SD = 15.3	Each attachment model (self and other) was divided into two groups (high and low) according to their median scores. We then conducted two repeated‐measure ANOVAs with PTG at T1, T2, and T3 as the within‐group dependent variables and high and low attachment models of self and other as the betweengroup independent variables. Time since suicide was used as the covariate. Two significant main effects…	Range = 6–200 months M = 80 months SD = 25.5 months	N/A	N/A	N/A	N/A	N/A	N/A	N/A	N/A	N/A	N/A	N/A	N/A	N/A	N/A	N/A	N/A	N/A	N/A	N/A	N/A	N/A	N/A	N/A	N/A	N/A	N/A	N/A	PTG -T2 to PTG -T1 = .61** PTG -T3 to PTG- T1 = .35** PTG -T3 to PTG- T2 = .43**
	Title Using Multiple Regression Analyses to Uncover Patterns of Correlates of Grief Problems, Depression and Suicidal Ideation Among Suicide Bereaved Individuals. Full Reference Feigelman, W., Cerel, J., Sheehan, L., & Oexle, N. (2023). Using Multiple Regression Analyses to Uncover Patterns of Correlates of Grief Problems, Depression and Suicidal Ideation Among Suicide Bereaved Individuals. Omega…	Name William Feigelman Institution Nassau Community College Email feigelw@ncc.edu	Sponsorship Source None Country USA (as well as some Canada and non-Enlish speaking countries) Setting Suicide loss survivors Conflict of Interest None	Sought to identify with multiple regression analyses the common correlational elements linked with each of these three mental health problems (grief difficulties, depression and suicidal ideation) and the unique sets of correlates best explaining each .	Cross–sectional online questionnaire	Inclusion (a) At least 18 years old (b) Lost an immediate family member to suicide,including spouse, live-in partner, parent, child, or sibling. Exclusion N/A	Didn't report a lot of the demographics gathered	Stigma Towards Suicide Survivor Scale (STOSASS-b; Scocco et al., 2012) Cronbach’s α = .90 [M = 2.23; SD = 8.22] Suicide-Loss-Secrecy Scale (SLSS; Link et al., 1991– adapted from measuring secrecy about mental illness) Cronbach’s α = .76 [M = 2.02; SD = 0.94] Brief Grief Difficulty Questionnaire (BGQ; Ito et al., 2012) Cronbach’s α = .81 [M = 5.14; SD = 2.82] Suicidal Ideation Attributes Scale (SI…	Personal Growth Grief difficulty = –.6675 Depression = –.6131 Suicidal ideation = –.4135 Prior mental health = –.0265 Prior suicidal ideation = –.0717 Perceived stigma = –.1972 Feelings of blameworthiness = –.3263 Years since loss = .2078 Gender = .1116 Closeness = –.0405 Social support = .4323 Secrecy = –.2711		Sample Size: N = 195 Age: M (SD) = N/A Range = N/A Gender (N / %): F = 177 / 91% M = 18 / 9% O = N/A Race: N/A	Education level (N / %): N/A Marital Status (N / %): N/A Religiosity (N / %): N/A Annual Income (N / %): N/A	Kinship (N / %): First degree relatives of the deceased = 100%	N/A	0.11	N/A	N/A		Deceased person: Range = N/A M = N/A SD = N/A Bereaved person: Range = N/A M = N/A SD = N/A	In the present study we noted that personal growth was significantly correlated with time since loss. Often, some longer-term suicide bereaved will become advocates for suicide prevention; some will do fund raising for suicide prevention, or advocating for passage of new lawspromoting better mental health care availability; they may establish peer support groups for helping suicide survivors or a…	Range = N/A M = N/A SD = N/A	0.21	N/A	N/A	N/A	–.04	Grief difficulty = –.67	N/A	N/A	N/A	N/A	N/A	N/A	N/A	N/A	N/A	N/A	N/A	N/A	N/A	N/A	N/A	N/A	N/A	N/A	N/A	N/A	N/A	N/A
											Demographic Factors		Demographic Factors			Demographic Factors			Loss–related factors						Loss–related factors			Intrapersonal factors		Intrapersonal factors		Intrapersonal factors		Intrapersonal factors		Intrapersonal factors		Intrapersonal factors				Intrapersonal factors		Intrapersonal factors		Intrapersonal factors
	Original Study References	Author Contact	Study Details	Study Aim	Study Design	Inclusion/Exclusion	Notes on Study Design	Outcome Measures Used	Overall Correlations to PTG		Participant Demographics (1/2)	Participant Demographics (2/2)	Relationship to Deceased	Age	Gender	Education	Marital Status		Age at Time of Loss	Time since loss (Analysis)	Time Since Loss (Descriptive)	Time Since Loss	Cause of Death (Descriptive)	Cause of Death	Relationship to decedent	Closeness to decedent	Complicated Grief	Meaning–making	New possibilites	Personal strength	Spiritual change	Appreciation for life	Footing in the world	Comprehensibility	Coping Strategies	Self–Forgiveness	Openness	Extraversion	Neuroticism		Conscientiousness	Optimism	Positive Affect	Negative Affect	Brooding	Reflection	Prolonged Grief Disorder	Resilience	PTG (LONGITUDINAL)
	Title Attachment styles and posttraumatic growth among suicide–loss survivors: The mediating role of interpersonal factors Full Reference Levi–Belz, Y., & Lev–Ari, L. (2019). Attachment styles and posttraumatic growth among suicide–loss survivors: The mediating role of interpersonal factors. Crisis: The Journal of Crisis Intervention and Suicide Prevention, 40(3), 186–195. https://doi.org/10.1027…	Name Yossi Levi–Belz Institution Ruppin Academic Center Email yossil@ruppin.ac.il	Sponsorship Source American Foundation for Suicide Prevention (AFSP), under Grant [PRG–2–083–14] Country Israel Setting Israeli suicide–loss survivors Conflict of Interest None	To assess PTG in the context of suicide–loss survivors’ underlying attachment styles and their interpersonal characteristics	Cross–sectional online questionnaire	Inclusion (a) Individuals who lost a family member or someone very close (e.g., friend, coworker) to suicide Exclusion (a) Being under the age of 13 at the time of the suicide	N/A	Relationships Questionnaire (RQ; Bartholomew & Horowitz, 1991) Distress Disclosure Index (DDI; Kahn & Hessling, 2001) Cronbach’s α = .90 Multidimensional Scale of Perceived Social Support (MSPSS; Zimet, Dahlem, Zimet, & Farley, 1988) Cronbach’s α = .95 Posttraumatic Growth Inventory (PTGI; Tedeschi & Calhoun, 1996) Cronbach’s α = .96	SAME COHORT AS LEV-ARI & LEVI-BELZ, 2019 Attachment Styles and PTG Secure = .46*** Anxious = .06 Avoidant= –.18* Disorganized = –.06 Other Social support = .45*** Self–disclosure = .56***		Sample Size: N = 131 Age: M (SD) = 40.7 (13.3) Range = 18–70 Gender (N / %): F = 108 / 82.4% M = N/A O = N/A Race: N/A	Education level (N / %): Primary = 3 / 2.3% High School = 13 / 9.9% Academic = 115 / 87.8% Marital Status (N / %): Married = 62 / 47.3% Single = 52 / 39.7% Separated/Divorced = 9 / 6.9% Widowed = 8 / 6.1% Religiosity (N / %): Secular = 101 / 77.1% Moderately observant = 24 / 18.3% Orthodox = 6 / 4.6%	Kinship (N / %): Parents = 23 / 17.6% Children = 21 / 16.0% Sibling = 39 / 29.8% Spouse = 11 / 8.4% Second–degree relative = 11 / 8.4% Close friends = 26 / 19.8% ****Listed as **** "Relationship with the deceased -Parent -Child -Sibling -Spouse -Second-degree relative –Close friend"	N/A	N/A	N/A	N/A		Deceased person: Range = N/A M = N/A SD = N/A Bereaved person: Range = 13–62 yo M = 30.5 yo SD = 15 yo	N/A	24 months = 19 / 14.5% 2–6 years = 29 / 29.8% 6–10 years = 24 / 18.3% 10+ years = 46 / 35.1% Not reported = 3 / 2.3%			N/A	N/A	N/A	N/A	N/A	N/A	N/A	N/A	N/A	N/A	N/A	N/A	N/A	N/A	N/A	N/A	N/A	N/A	N/A	N/A	N/A	N/A	N/A	N/A	N/A	N/A
	Title Fruits of trauma? Posttraumatic growth among suicide–bereaved parents Full Reference Moore, M. M., Cerel, J., & Jobes, D. A. (2015). Fruits of trauma? Posttraumatic growth among suicide–bereaved parents. Crisis: The Journal of Crisis Intervention and Suicide Prevention, 36(4), 241–248. https://doi.org/10.1027/0227–5910/a000318	Name Melinda Moore Institution Eastern Kentucky University Email melinda.moore@eku.edu	Sponsorship Source Supported by The Baton Rouge Crisis Foundation Country USA Setting Parents bereaved by a child's suicide Conflict of Interest N/A	To examine which cognitive mechanisms or personality traits or state variables contributed to the development of PTG in this sample of suicide–bereaved parents	Cross–sectional online questionnaire	Inclusion (a) Individuals who lost a family member or someone very close (e.g., friend, coworker) to suicide Exclusion N/A	Pre–analysis screening indicated that a significant number of items had missing values. It is unclear why the data were missing, but it is noteworthy that most of the missing values were related to Posttraumatic Growth Inventory questions. These bereaved parents were to have experienced the loss of their child of any age or gender within 2 years of participation in the study. This time marker was…	Posttraumatic Growth Inventory (PTGI; Tedeschi & Calhoun, 1996) [M = 46.26; SD = 24.83] Life–Orientation Test Revised (LOT–R; Scheier, Carver, & Bridges, 1994) Neuroticism Extraversion Openness Five–Factor Inventory (NEO–FFI; Costa & McCrae, 1989, 1992) Cronbach’s α = .77– 94 Positive Affect and Negative Schedule (PANAS; Watson, Clark, & Tellegen, 1988) Cronbach’s α = .84–.90 Prolonged Grief Diso…	Gender = –.01 Education = –.10 Marital Status = .02 Openness = .04 Extraversion = –.14 Neuroticism = .03 Optimism = –.12 Positive Affect = –.05 Negative Affect = .00 Brooding = –.02 Reflection = –.06 Prolonged grief disorder = .05 Resilience = –.15		Sample Size: N = 154 Age: N/A Gender (N / %): F = 137 / 90.1% M = N/A O = N/A Race: N/A	Education Level (N / %): High school education (or less) = 18 / 14.4% College or associate degree = 70 / 45.7% Bachelor's degree = 33 / 21.6% Graduate or profesional degree = 32 / 20.9% Marital Status (N / %): Married = 99 / 65.1% Divorced = 37 / 24.3% Never married = 5 / 3.3% Widowed = 6 / 3.9% Unmarried partner = 5 / 3.3% Religiosity (N / %): N/A Annual Income (N / %): ≤ $49k = 46 / 31.1% $50k–…	Kinship (N / %): Child = 154 / 100%	N/A	–0.01	–0.1	0.02		Deceased person: N/A Bereaved person: N/A	N/A	Within 2 years of participation in the study			N/A	N/A (all parents)	N/A	N/A	N/A	N/A	N/A	N/A	N/A	N/A	N/A	N/A	N/A	0.04	–0.14	0.03	N/A	N/A	–0.12	–0.05	0	–0.02	–0.06	0.05	–0.15	N/A
	Title Interpersonal theory dimensions facilitate posttraumatic growth among suicide–loss survivors: An attachment perspective Full Reference Lev–Ari, L., & Levi–Belz, Y. (2019). Interpersonal theory dimensions facilitate posttraumatic growth among suicide–loss survivors: An attachment perspective. Death Studies, 43(9), 582–590. https://doi.org/10.1080/07481187.2018.1504351	Name Lilac Lev-Ari Institution Ruppin Academic Center Email ldlevari@ruppin.ac.il	Sponsorship Source N/A Country N/A (maybe Israel) Setting Suicide-loss survivors Conflict of Interest None	To establish a moderation model of attachment style and ITS dimensions in order to predict levels of PTG among suicide-loss survivors	Cross–sectional online questionnaire	Inclusion (a) Suicide loss survivors Exclusion (a) Being under the age of 13 at the time of the suicide	N/A	Posttraumatic Growth Inventory (PTGI; Tedeschi & Calhoun, 1996) Cronbach’s α = .96 [M = 3.69; SD = 1.23] Relationships Questionnaire (RQ; Bartholomew & Horowitz, 1991) Test-retest of r = 0.80 Interpersonal Needs Questionnaire (INQ; Joiner et al., 2009) T1 Thwarted belongingness Cronbach’s α = .85 T2 Perceived burdensomeness Cronbach’s α = .96 [T1 Thwarted belongingness M = 2.48; SD = 1.39] [T1 Pe…	Attachment Styles and PTG Secure = .49*** Avoidant = –.20* Anxious = .03 Disorganized = –.07 Other Perceived Burdensomeness = –.10 Thwarted Belongingness = –.40***		Sample Size: N = 124 Age: M (SD) = 40.3 (14.1) Range = 18-70 yo Gender (N / %): F = 104 / 84% M = / % O = / % Race: Caucasian = / % African American = / % Asian / Pacific Islander = / % Hispanic / Latino(a) = / % Native American = / %	Education level (N / %): Post-secondary education = 109 / 88% Marital Status (N / %): Married = 59 / 48% Single = 49 / 40% Other = 16 / 12% Religiosity (N / %): N/A Annual Income (N / %): "Income levels were mixed (low, average, and high-income levels were equally represented)"	Kinship (N / %): Parent = 22 / 18% Children = 20 / 16% Sibling = 36 / 29% Second-degree relative = 11 / 8% Spouse = 10 / 8% Close friend = 25 / 20% ****Listed as**** "Relationship with the deceased included siblings, parents, children, etc."	"No significant relationships"	"No significant relationships"	N/A	"No significant relationships"		Deceased person: Range = N/A M = N/A SD = N/A Bereaved person: Range = 18-70 yo M = 31 yo SD = 15.2 yo	N/A	Range = N/A M = 120 months SD = 102 months	N/A	N/A	N/A	"No significant relationships"	N/A	N/A	N/A	N/A	N/A	N/A	N/A	N/A	N/A	N/A	N/A	N/A	N/A	N/A	N/A	N/A	N/A	N/A	N/A	N/A	N/A	N/A	N/A	N/A
	Title Perceived suicide stigma, secrecy about suicide loss and mental health outcomes Full Reference Oexle, N., Feigelman, W., & Sheehan, L. (2020). Perceived suicide stigma, secrecy about suicide loss and mental health outcomes. Death Studies, 44(4), 248–255. https://doi.org/10.1080/07481187.2018.1539052	Name Nathalie Oexle Institution University of Ulm and BKH Günzburg Email nathalie.oexle@uni-ulm.de	Sponsorship Source N/A Country 91% USA (9% other) Setting Suicide-loss survivors Conflict of Interest N/A	To examine whether secrecy about suicide loss mediates the association between perceived suicide stigma and negative mental health outcomes (grief difficulties, suicidal ideation, reduced posttraumatic growth) among suicide loss survivors	Cross–sectional online questionnaire	Inclusion (a) ≥18 yeears old (b) lost an immediate family member to suicide, (also including live-in partner in another part of the paper) Exclusion N/A	Used uncontrolled linear regression models as well as structural equation models	Stigma Towards Suicide Survivor Scale (STOSASS-b) (Scocco, Castriotta, Toffol, & Preti, 2012) Cronbach’s α = .96 [M = 2.23; SD = 8.22] Suicide-Loss-Secrecy-Scale (SLSS) (Adapted from measure on secrecy about mental illness – Link, Mirotznik, & Cullen, 1991) Cronbach’s α = .76 [M = 2.02; SD = 0.94] Brief Grief Difficulty Questionnaire (BGQ; Ito et al., 2012) Cronbach’s α = .81 [M = 5.14; SD = 2.82…	Time since loss = .21**		Sample Size: N = 195 Age: M (SD) = 50.4 (12.90) Range = 18-77 yo Gender (N / %): F = 180 / 92% M = / % O = / % Race: Caucasian = 187 / 96% Diagnosis of mental illness prior to SLS: 60 / 30.8%	Education level (N / %): N/A Marital Status (N / %): N/A Religiosity (N / %): N/A Annual Income (N / %): N/A	Kinship (N / %): Child = 102 / 52% Sibling = 41 / 21% Parent = 36 / 19% Spouse/Partner = 16 / 8%	"No significant relationships"		N/A	N/A		Deceased person: Range = N/A M = N/A SD = N/A Bereaved person: Range = N/A M = N/A SD = N/A	The more time had passed since the loss, the fewer grief difficulties (r=0.33, p<.001) and the more personal growth (r=0.21, p<.01) was reported.	Range = 0 months - 420 months M = 107.6 months SD = 88.8 months	.21**	N/A	N/A	"No significant relationships"	"No significant relationships"
	Title Personal Growth after a Suicide Loss: Cross–Sectional Findings Suggest Growth after Loss May Be Associated with Better Mental Health among Survivors Full Reference Feigelman, W., Jordan, J. R., & Gorman, B. S. (2009). Personal Growth after a Suicide Loss: Cross–Sectional Findings Suggest Growth after Loss May Be Associated with Better Mental Health among Survivors. OMEGA – Journal of Death …	Name William Feigelman Institution Nassau Community College Email feigelw@ncc.edu	Sponsorship Source N/A Country USA (7 participants from Canada) Setting Individuals who lost a child to suicide Conflict of Interest N/A	To better represent suicide survivors in the community-at-large who utilize peer support groups	Cross–sectional physically mailed survey	Inclusion Parent survivors of child loss Exclusion Bereavement of non-suicide deaths	Used multiple reression analysis "The present survey is the first ever to investigate survivor support affiliates using the Internet."	Hogan Grief Reaction Checklist (HGRC; Hogan, Greenfield, & Schmidt, 2001) α coefficient = .91 [M = 24.4; SD = 7.07] Grief Experience Questionnaire (GEQ; Barrett & Scott, 1989) α coefficient = .87 [M = 40.2; SD = 11.1] Impact of Events Scale (Horowitz, Wilner, & Alvarez, 1979) [M = 33.5; SD = 8.9] Complicated Grief Scale (Prigerson, 2002) [M = 28.0; SD = 9.0] Index of personal psychological proble…	Time since loss (years) = .30*** Suicide thoughts = –.40*** Suicide plans = –.18*** Suicide attempts = –.12* GEQ scores = –.36*** Mental health diffs (PPS) = –.42***		Sample Size: N = 462 Age: M(SD) = N/A ≤ 45 yo = 35 46-55 yo = 165 46-65 yo = 166 ≥ 66 yo = 70 Gender (N / %): F = 365 M = 70 O = 0 Race: Caucasian = 434 / 94%	Education level (N / %): Postgraduate = 92 College graduate = 83 Some college = 188 High school degreee or less = 72 Marital Status (N / %): N/A Religiosity (N / %): Protestant (Christian) = 169 Catholic (Christian) = 112 Jewish = 26 Other faiths = 81 None = 40 Frequency of Religious Participation: 1-2x per year = 94 Several times per year = 106 Monthly = 53 2-3x per month = 14 Every week = 92 Se…	Kinship (N / %): Children = 462 / 100%				N/A		Deceased person: ≤ 15 yo = 37 / 8% 16-21 yo = 92 / 20% 22-28 yo = 166 / 36% 29-35 yo = 79 / 17% ≥ 36 yo = 46 / 10% Bereaved person: Range = N/A M = N/A SD = N/A	Personal growth scores (PG) are positively associated with time since the loss… Mental health problems indicator (PPS) was positively associated with grief difficulties (GEQ) and suicidality and inversely associated with time since the loss and personal growth (PG). All independent variables contributed additional variance to this model except time since the loss. The plots suggest that as the ti…	< 12 months = 41 / 9% 1–4 years = 185 / 40% 4–10 years = 139 / 30% > 10 years = 97 / 21%	0.30***	N/A	N/A	N/A	N/A	GEQ = –.36***	N/A	N/A	N/A	N/A	N/A	N/A	N/A	N/A	N/A	N/A	N/A	N/A	N/A	N/A	N/A	N/A	N/A	N/A	N/A	N/A	N/A	N/A
	Title Predictors of posttraumatic growth in adults bereaved by suicide Full Reference Drapeau, C. W., Lockman, J. D., Moore, M. M., & Cerel, J. (2019). Predictors of posttraumatic growth in adults bereaved by suicide. Crisis: The Journal of Crisis Intervention and Suicide Prevention, 40(3), 196–202. https://doi.org/10.1027/0227–5910/a000556	Name Christopher Drapeau Institution Valparaiso University Email chris.drapeau@valpo.edu	Sponsorship Source N/A Country Majority USA (82.7%) Setting Adults bereaved by suicide Conflict of Interest N/A	To identify predictors of PTG among a sample of adult suicide loss survivors and to explore whether the amount of time since the suicide loss moderated the relation between self-reported coping and PTG.	Cross–sectional online questionnaire	Inclusion Adults aged 18 and older who experienced the suicide loss of a significant other were eligible for this study. Exclusion N/A	N/A	Closeness to the Decedent (Mathews and Servaty-Seib, 2007) Cronbach’s α = .70 Neuroticism, Extraversion, and Openness to New Experiences Five-Factor Inventory (NEO-FFI; Costa & McCrae, 1989) Neuroticism Cronbach’s α = .82 Extraversion Cronbach’s α = .86 Openness Cronbach’s α = .74 Agreeableness Cronbach’s α = .68 Conscientiousness Cronbach’s α = .85 Inventory of Attitudes Toward Seeking Mental He…	Time since loss = .18 Perceived closeness = .12 Neuroticism = –.27** Extraversion = .35** Openness to experience = .10 Agreeableness = .26** Conscientioousness = .30** Help-seeking attitudes = .34** Perceived social support = .36** Problem-focused coping = .52** Avoidant coping = .40** Active emotional coping = –.21**		Sample Size: N = 307 Age: M (SD) = 48.81 (13.41) Range = 20–84 yo Gender (N / %): F = 276 / 89.9% M = 31 / 10.1% O = 0 / 0% Race: Caucasian = 273 / 89%	Education level (N / %): Some college or postsecondary degree = 261 / 85.1% Marital Status (N / %): Married = 169 / 55.2% Religiosity (N / %): N/A Annual Income (N / %): N/A	Kinship (N / %): N/A	N/A	"Not significant"	"Not significant"	"Not significant"		Deceased person: Range = N/A M = N/A SD = N/A Bereaved person: Range = N/A M = N/A SD = N/A	Time since loss (β = .16) and perceived closeness (β = .11) emerged as contributing positively and uniquely to the variance in PTG.	< 5 years = 157 / 51.2% 5-9 years = 81 / 26.5% 10-14 years = 40 / 13.1% 15-19 years = 14 / 4.7% > 20 years = 14 / 4.5%	0.18	N/A	N/A	N/A	0.12	N/A	N/A	N/A	N/A	N/A	N/A	N/A	N/A	Problem-focused coping = .52** Avoidant coping = .40** Active emotional coping = –.21**	N/A	0.1	.35**	–.27**	.26**	.30**	N/A	N/A	N/A	N/A	N/A	N/A	N/A	N/A
	Title Relationship with the deceased as facilitator of posttraumatic growth among suicide–loss survivors [Article] Full Reference Levi–Belz, Y. (2017). Relationship with the deceased as facilitator of posttraumatic growth among suicide–loss survivors [Article]. Death Studies, 41(6), 376–384. https://doi.org/10.1080/07481187.2017.1285372	Name Yossi Levi-Belz Institution Ruppin Academic Center Email yossil@ruppin.ac.il	Sponsorship Source Supported by a grant from the American Foundation for Suicide Prevention Country Israel Setting Bereaved family members Conflict of Interest N/A	To investigate the role of ongoing relationships with the deceased in facilitating posttraumatic growth among suicide-loss survivors	Cross–sectional online questionnaire	Inclusion Bereaved family members Exclusion (a) being under age 15 at the time of the loved one’s death (b) an inability to speak and write in Hebrew or English	Compared PTG between three different types of bereavement	Two-Track Bereavement Questionnaire (TTBQ; Rubin et al., 2009) Overally reliability – α = .85 Track 1: General biopsychosocial functioning α = .82 [M = 2.03; SD = .69] Traumatic perception of the loss and meaning of life α = .85 [M = 3.78; SD = .79] Track 2: Relational-active grieving α = .91 [M = 2.76; SD = .72] Close and positive relationship with the deceased α = .82 [M = 3.35; SD = .93] Confl…	POOLED EFFECT SIZES OF MULTIPLE FORMS OF BEREAVEMENT Time since loss (months) = .21* (reported as .22* on page 379 first paragraph) General dysfunction = –.55*** Traumatic perception of loss = –.15 Relational-active grieving = –.45*** Close and positive relationship to deceased = .26** Conflictual relationshop to the deceased = –.08		Sample Size: N = 159 Age: M (SD) = 36.2 (14.2) Range = 18-73 yo Gender (N / %): F = 129 / 81.1% M = 30 / 18.9% O = 0 / 0% Race: N/A	Education level (N / %): N/A Marital Status (N / %): N/A Religiosity (N / %): Jewish = 100% Secular (Jewish) = 64 / 45% Traditional (Jewish) = 65 / 45% Orthodox (Jewish) = 13 / 10% Annual Income (N / %): N/A	Kinship (N / %): Parent = 25 / 19% Children = 11 / 8% Siblings = 26 / 19% Spouse = 30 / 22% Close family member = 44 / 32%	N/A	No significant difference	N/A	N/A	N/A	Deceased person: Range = yo M = yo SD = yo Bereaved person: Range = 15-65 yo M = 29 yo SD = 14.6 yo	There was a significant correlation between time elapsed since death and SRGS, r(157) ¼.22, p ¼.021, so we used this variable as a covariant in all further relevant analyses. However, because no significant differences were found in age at time of death, only time elapsed since death was used as covariate in the group differences analyses.	Range = 2–540 months M = 95 months SD = 105.46 months Lost significant other within 12 months of participation = 21 / 13% 1-3 years = 37 / 23% 3-5 years = 36 / 22% 5-20 years = 53 / 33% 20-30 years = 12 / 7%	.21*	Suicide = 58 (45 women, 13 men) Sudden-death = 48 (42 women, 6 men) Expected-death = 53 (42 women, 11 men)	N/A	N/A	Close and positive relationship to deceased = .26** Conflictual relationship to deceased = –.08	–.55*** (Labeled as general dysfunction in article)	N/A	N/A	N/A	N/A	N/A	N/A	N/A	N/A	N/A	N/A	N/A	N/A	N/A	N/A	N/A	N/A	N/A	N/A	N/A	N/A	N/A	N/A
	Never responded to my data enquiry email Title Spouse and Family Functioning Before and After a Marine’s Suicide: Comparisons to Deaths by Accident and in Combat Full Reference Aronson, K. R., Kyler, S. J., Morgan, N. R., Perkins, D. F., & Love, L. (2017). Spouse and Family Functioning Before and After a Marine’s Suicide: Comparisons to Deaths by Accident and in Combat. Military Psychology, 29(4)…	Name Keith R. Aronson Institution Pennsylvania State University Email kra105@psu.edu	Sponsorship Source N/A Country USA Setting Surviving spouses of Marines who died by suicide, combat, or accident in 2008, 2009, or 2010 Conflict of Interest N/A	This was an exploratory study given the paucity of information related to the impact of suicide and other deaths on military family survivors.	Cross–sectional online questionnaire or phone call	Inclusion Bereaved spouses of U.S. Marines Exclusion N/A	Compared multiple types of bereavement	Self-Report Family Inventory (Beavers & Hampson, 1990) Cohesion subscale Cronbach's α = .54 [M = 10.53; SD = 3.20] Conflict subscale Cronbach's α = .94 [M = 29.40; SD = 13.95] Schwartz Outcome Scale (Blaise, 2012) Cronbach's α = .95 [M = 41.80; SD = 15.62] Army Wives Survey (Pittman, Kerpelman, & McFadyen, 2004) Unit leadership Cronbach's α = .89 [M = 8.15; SD = 4.04] Unit support and concern for…	Comparitive analysis of risk, resilience, attitudes, and functioning between different types of bereavement ****No value for PTGI correlations was reported****		Sample Size: N = 70 Age: M (SD) = 52.90 (5.85) Range = N/A Gender (N / %): F = 70 / 100% M = 0 / 0% O = 0 / 0% Race: White non-Hispanic = 52 / 74.3% African American NH = 2 / 2.9% Asian non-Hispanic = 2 / 2.9% Hispanic = 13 / 18.6% White missing Hispanic = 1 / 1.4%	Education level (N / %): Some high school = 1 / 1.4% High school = 3 / 4.3% Vocational/technical training = 4 / 5.8% Some college = 17 / 24.6% Associate's degree = 12 / 17.4% College degree (BA/BS) = 16 / 23.2% Beyond college degree = 16 / 23.1% Marital Status (N / %): Single = 12 / 17.1% Dating = 12 / 17.1% Living with partner = 5 / 7.1% Engaged = 1 / 1.4% Married = 4 / 5.7% Widowed = 35 / 50% R…	Kinship (N / %): Spouse = 70 / 100%						Deceased person: Range = N/A M = N/A SD = N/A Bereaved person: Range = N/A M = N/A SD = N/A	N/A	Range = N/A M = N/A SD = N/A		Suicide = 17 Due to accident = 19 Death in combat = 34
	Title Stress–Related Growth among Suicide Survivors: The Role of Interpersonal and Cognitive Factors Full Reference Levi–Belz, Y. (2015). Stress–Related Growth among Suicide Survivors: The Role of Interpersonal and Cognitive Factors. Archives of Suicide Research, 19(3), 305–320. https://doi.org/10.1080/13811118.2014.957452	Name Yossi Levi-Belz Institution Ruppin Academic Center Email yossil@ruppin.ac.il	Sponsorship Source N/A Country Israel Setting Suicide-loss survivors Conflict of Interest N/A	To explore the factors that may indicate or even facilitate psychological growth in suicide survivors To investigate the relationships between interpersonal and cognitive factors and stress-related growth among suicide survivors	Cross–sectional questionnaire	Inclusion (a) individual who had lost an immediate family member to suicide Exclusion (a) being under age 15 at the time of the loved one’s death (b) an inability to speak and write in Hebrew or English	N/A	"A self-disclosure questionnaire" (Jourard, 1971) Cronbach's α = .94 [M = 4.65; SD = 1.31] Multidimensional Scale of Perceived Social Support (MSPSS; Zimet, Dahlem, Zimet et al., 1988) Cronbach's α = .93 [M = 5.58; SD = 1.29] Cognitive emotion regulation questionnaire (Garnefski, Kraaij, & Spinhoven, 2001) Adaptive subscale Cronbach's α = .83 [M = 3.26; SD = .64] Maladaptive subscale Cronbach's α…	Time since loss (years) = .36** Adaptive self-regulation = .49** Maladaptive self-regulation = .07 Self-disclosure = .35*** Social support = .34**		Sample Size: N = 135 Age: M (SD) = 40.3 (16.0) Range = 18-70 yo Gender (N / %): F = 104 / 77% M = 31 / 23% O = 0 / 0% Race: N/A	Education level (N / %): Some higher education = 81 / 60% Marital Status (N / %): Unmarried = 53 / 39% Widowed = 28 / 21% Religiosity (N / %): N/A Annual Income (N / %): N/A	Kinship (N / %): Parents = 25 / 18% Children = 25 / 18% Siblings = 30 / 22% Spouses = 49 / 37%	N/A	N/A	N/A	N/A		Deceased person: Range = N/A M = N/A SD = N/A Bereaved person: Range = 18-70 yo M = 35 yo SD = 16.3 yo	There were significant differences in the time elapsed since suicide [F (2,131) = 2.83; p=.027], indicating that participants who had lost someone within the last year showed lower SRG than the other participants. The highest levels of SRG were within 3–5 years after the suicide, but in subsequent years the levels of growth decreased. The findings indicated that there is a relationship between ti…	Range = 6-80 months M = 42 SD = 5.09 <12 months = 23 / 17% 1-2 years = 45 / 33% ≥4 months = 67 / 50%	.36**	N/A	N/A	N/A	N/A	N/A	N/A	N/A	N/A	N/A	N/A	N/A	N/A	N/A	N/A	N/A	N/A	N/A	N/A	N/A	N/A	N/A	N/A	N/A	N/A	N/A	N/A	N/A
	Title To share or not to share? The contribution of self–disclosure to stress–related growth among suicide survivors Full Reference Levi–Belz, Y. (2016). To share or not to share? The contribution of self–disclosure to stress–related growth among suicide survivors. Death Studies, 40(7), 405–413. https://doi.org/10.1080/07481187.2016.1160164	Name Yossi Levi-Belz Institution Ruppin Academic Center Email yossil@ruppin.ac.il	Sponsorship Source N/A Country Israel Setting Bereaved individuals Conflict of Interest N/A	To explore the factors that may contribute or even facilitate psychological growth among suicide survivors, compared to two other types of bereavement: bereavement following sudden loss (other than suicide) and after expected loss To investigate to what extent there are differences in stress-related growth between suicide survivors and other types of bereavement and to examine the role of self-di…	Cross–sectional questionnaire	Inclusion (a) Bereaved individuals Exclusion (a) being under age 15 at the time of the loved one’s death (b) an inability to speak and write in Hebrew or English	Compared multiple types of bereavement (suicide, sudden death, and expected death)	Distress Disclosure Index (DDI; Kahn & Hessling, 2001) Cronbach's α = .92 SLSs [M = 3.65; SD = .91] Cognitive Emotion Regulation Questionnaire (Garnefski, Kraaij, & Spinhoven, 2001) Adaptive subscale Cronbach's α = .82 SLSs [M = 3.16; SD = .54] Maladaptive subscale Cronbach's α = .77 SLSs [M = 2.18; SD = .65] Stress-Related Growth Scale (SRGS; Park et al., 1996) Cronbach's α = .87 Total [M = 3.67…	No significant SRG differences between suicide survivor group and the sudden and expected death groups Time since loss = .22*		Sample Size: N = 145 (58 SLS) Age: M (SD) = 37.2 (14.5) Range = 18-70 yo Gender (N / %): F = 118 / 81% M = 27/ 19% O = 0 / 0% Race: N/A	Education level (N / %): N/A Marital Status (N / %): N/A Religiosity (N / %): Secular = 65 / 45.5% Traditional Jews = 41 / 28.7% Orthodox Jews = 37 / 25.9% Annual Income (N / %): N/A	Kinship (N / %): Parent = 25 / 18.4% Children = 11 / 8.1% Siblings = 26 / 19.1% Spouse = 30 / 22.1% Close family member and best friends = 44 / 32.3%	No significant relationship	No significant relationship	N/A	N/A	No significant relationship (Less religiosity in the suicide survivors group in comparison to the two other groups)	Deceased person: Range = N/A M = N/A SD = N/A Bereaved person: Range = 15-65 yo M = 28 yo SD = 14.6 yo	We did find a significant correlation between time elapsed since death and SRG, meaning that, as the time since death elapsed, the SRG level increased (r = .22, p <.05), as well as a significant correlation between time elapsed since death and maladaptive cognitive strategies, meaning that as the time since death elapsed, the level of maladaptive cognitive strategies increased (r = .21, p <.05). …	Range = 2-360 months M = 95 months SD = 107.35 months <12 months = 20 / 14% 1-3 years = 37 / 25% 3-5 years = 51 / 35% 5-20 years = 30 / 20% 20-30 years = 7 / 5%	.22*	No significant differences	No significant relationship	No significant relationship	N/A	N/A	N/A	N/A	N/A	N/A	N/A	N/A	N/A	N/A	N/A	N/A	N/A	N/A	N/A	N/A	N/A	N/A	N/A	N/A	N/A	N/A	N/A	N/A
	Title With a little help from my friends: A follow–up study on the contribution of interpersonal characteristics to posttraumatic growth among suicide–loss survivors Full Reference Levi–Belz, Y. (2019). With a little help from my friends: A follow–up study on the contribution of interpersonal characteristics to posttraumatic growth among suicide–loss survivors. Psychological Trauma: Theory, Resea…	Name Yossi Levi-Belz Institution Ruppin Academic Center Email yossil@ruppin.ac.il	Sponsorship Source N/A Country Israel Setting Bereaved individuals Conflict of Interest N/A	Focused on a longitudinal examination of interpersonal interactions and perceptions that may lead to sustained levels of growth levels of growth 18 months after baseline	Longitudinal questionnaire	Inclusion (a) Suicide-loss survivors (b) Proficiency in Hebrew or English Exclusion (a) being under age 15 at the time of the loved one’s suicide (b) an inability to speak and write in Hebrew or English	To the best of our knowledge, this is the first attempt to investigate PTG and its facilitators among suicide-loss survivors in a longitudinal design. 18 month longitudinal design	Interpersonal Needs Questionnaire (INQ; Joiner et al., 2009) Thwarted belongingness Cronbach’s α = .85 Perceived burdensomeness Cronbach’s α = .96 [Thwarted belongingness M = 1.44; SD = 1.06] [Perceived burdensomeness M = 2.52; SD = 1.31] Distress Disclosure Index (DDI; Kahn & Hessling, 2001) Cronbach’s α = .90 [M = 3.48; SD = .85] Multidimensional Scale of Perceived Social Support (MSPSS; Zimet,…	PTG (T1) TSL (years) = –.03 TB = –.17* PB = –.37*** Self-disclosure = .55*** Social support = .44** PTG (T2) = .56*** PTG (T2) TSL (years) = .14 TB = –.29*** PB = –.46*** Self-disclosure = .49*** Social support = .49*** PTG (T1) = .56***		Sample Size: N at T1 = 189 N at T2 = 156 Age: M (SD) = 40.8 (14.58) Range = 18-70 yo Gender (N / %): F = 132 / 84.6% M = 24 / 15.4% O = 0 / 0% Race: N/A	Education level (N / %): > 12 years of schooling = 155 / 98.1% Marital Status (N / %): Married = 72 / 46% Single = 61 / 39% Religiosity (N / %): Secular = 115 / 73% Religiously observant (Jewish) = 30 / 19% Annual Income: Very low SES = 36 / 23% Medium and High SES = 38 / 24%	Kinship (N / %): Parent = 29 / 18.6% Children = 26 / 16.7% Sibling = 43 / 27.6% Spouse = 16 / 10.3% Other family relative = 13 / 8.4% Best friend = 29 / 18.6% ****Listed as **** "kinship to the deceased"	N/A	N/A	N/A	N/A	N/A	Deceased person: Range = N/A M = N/A SD = N/A Bereaved person: Range = N/A M = N/A SD = N/A	Demographic variables, including time elapsed because suicide could not be statistically entered into the model because of their weak association with PTG measurements in our sample.	Range = 6-200 months M = 80 months SD = N/A	TSL (years) at PTG (T1) = –.03 TSL (years) at PTG (T2) = .14	N/A	N/A	N/A	N/A	N/A	N/A	N/A	N/A	N/A	N/A	N/A	N/A	N/A	N/A	N/A	N/A	N/A	N/A	N/A	N/A	N/A	N/A	N/A	N/A	N/A	N/A	PTG (T1) to PTG (T2) = .56***
[truncated: 27 more columns]
